# Supplementary material for: Evaluation of Candidate Reference Genes for Normalization of Quantitative RT-PCR in Soybean Tissues under Various Abiotic Stress Conditions
Source: PLoS One. 2012 Sep 28;7(9):e46487. doi: 10.1371/journal.pone.0046487 (PMC3460875; doi:10.1371/journal.pone.0046487)
Supplement: Table S1 — Raw data of delta CT analysis of the expression stability of the candidate reference genes. (XLS) [file pone.0046487.s002.xls]

## Sheet: Table S1
Table S1. Raw data of delta CT analysis of the expression stability of the candidate reference genes
	Roots_all_stress			Shoots_all_stress			Roots_dry			Shoots_dry			Roots_salt			Shoots_salt			Roots_cold			Shoots_cold			Roots_ABA			Shoots_ABA
	∆CT	STDEV.P of ∆CT	Ave. of STDEV.P	∆CT	STDEV.P of ∆CT	Ave. of STDEV.P	∆CT	STDEV.P of ∆CT	Ave. of STDEV.P	∆CT	STDEV.P of ∆CT	Ave. of STDEV.P	∆CT	STDEV.P of ∆CT	Ave. of STDEV.P	∆CT	STDEV.P of ∆CT	Ave. of STDEV.P	∆CT	STDEV.P of ∆CT	Ave. of STDEV.P	∆CT	STDEV.P of ∆CT	Ave. of STDEV.P	∆CT	STDEV.P of ∆CT	Ave. of STDEV.P	∆CT	STDEV.P of ∆CT	Ave. of STDEV.P
CYP2 vs ABC	6.00045	0.291064		6.69638	0.399884		5.84304	0.179367		6.83606	0.517025		5.91493	0.257302		6.7073	0.249152		5.84375	0.158118		6.36458	0.27458		6.18715	0.274835		6.78593	0.235189
CYP2 vs 60s	3.33279	0.270934		3.8915	0.395629		3.26061	0.282577		4.22394	0.429221		3.27021	0.352417		3.85706	0.211342		3.47295	0.136959		3.68952	0.306265		3.3589	0.170661		3.79747	0.305062
CYP2 vs Act11	1.07593	0.408456		1.55918	0.46102		0.878196	0.239607		1.96064	0.352118		1.01818	0.281128		1.87778	0.171356		0.894175	0.209954		1.20956	0.422914		1.33824	0.41864		1.48705	0.365131
CYP2 vs IDE	4.0055	0.411343		4.70432	0.493577		4.37525	0.240647		5.06975	0.563374		4.16663	0.250072		4.93201	0.297916		3.66132	0.164754		4.2575	0.360442		4.02141	0.420753		4.84211	0.343004
CYP2 vs Act27	3.64085	0.469338		3.91951	0.647183		3.17624	0.263675		3.83741	0.741614		3.27712	0.220923		3.98773	0.793601		3.9231	0.143838		3.28173	0.332978		3.89365	0.402457		3.95652	0.542805
CYP2 vs CDPK	8.11638	0.778356		8.64239	0.697735		8.34068	0.249536		8.61273	0.807715		7.82369	0.635876		8.70052	0.459193		7.38085	0.567575		8.02091	0.377435		8.78352	0.438916		9.30159	0.30267
CYP2 vs ELF1a	0.305015	0.385956		0.705815	0.372907		0.0847131	0.157863		0.702219	0.548072		0.133055	0.218171		0.42763	0.262359		1.01284	0.22067		0.869882	0.165444		0.206626	0.265662		0.543738	0.34767
CYP2 vs ELF1b	17.622	0.574792		17.6676	0.535891		17.8655	0.525485		17.7481	0.658687		17.9799	0.631595		17.6195	0.162408		17.2227	0.431384		17.1426	0.38687		17.3355	0.237458		17.8762	0.370714
CYP2 vs Fbox	3.08885	0.444232		3.46008	0.47297		3.17636	0.232059		3.88401	0.395115		2.77534	0.355569		3.62485	0.141746		3.54605	0.213957		3.45939	0.317041		2.99946	0.398348		3.14787	0.406997
CYP2 vs SUBI2	7.28676	0.799299		8.54312	0.858542		7.95001	0.599601		7.68589	0.934529		7.37134	0.579942		8.2386	0.540869		7.2625	0.265105		9.1465	0.211008		6.89355	0.831529		9.10106	0.383166
CYP2 vs TUBa	2.35596	0.791838		2.47719	1.01397		1.91091	0.157538		3.04757	1.04007		1.70422	0.325166		2.3022	0.430782		3.53555	0.205479		3.64578	0.268463		2.32287	0.591392		1.70975	0.272799
CYP2 vs TUBb	2.57911	0.552239	0.514821	3.02484	0.726651	0.589663	2.14756	0.240257	0.280684	3.34918	0.900351	0.657325	2.13459	0.238135	0.362191	3.0474	0.829756	0.379207	2.96122	0.220589	0.244865	3.18237	0.286607	0.30917	2.73207	0.620666	0.42261	2.55156	0.306419	0.348469
60s vs CYP2	3.33279	0.270934		3.8915	0.395629		3.26061	0.282577		4.22394	0.429221		3.27021	0.352417		3.85706	0.211342		3.47295	0.136959		3.68952	0.306265		3.3589	0.170661		3.79747	0.305062
60s vs ABC	2.3177	0.227341		2.38648	0.35021		2.14096	0.251713		2.19131	0.533277		2.23281	0.135345		2.3153	0.217095		2.36268	0.185795		2.66624	0.100227		2.36915	0.216437		2.46128	0.202627
60s vs Act11	2.14729	0.442282		2.23955	0.379157		2.34267	0.256886		2.22809	0.335274		2.1945	0.424973		1.95614	0.279309		2.5532	0.15962		2.39878	0.193402		1.90908	0.425974		2.23616	0.417202
60s vs IDE	0.3002	0.280313		0.427359	0.316482		0.623329	0.297046		0.763228	0.301159		0.475939	0.12958		0.368895	0.436759		0.133004	0.143202		0.545251	0.162927		0.301949	0.201621		0.424287	0.393481
60s vs Act27	0.320393	0.331271		0.396089	0.335112		0.149969	0.175122		0.616661	0.177429		0.171785	0.22455		0.420171	0.492763		0.393615	0.200582		0.378444	0.144569		0.318391	0.430045		0.380173	0.273999
60s vs CDPK	4.4215	0.675482		4.30432	0.766178		4.64661	0.263352		3.90611	1.07297		4.12725	0.557275		4.26794	0.720288		3.87611	0.626315		4.29757	0.512675		4.96573	0.380912		4.97274	0.371082
60s vs ELF1a	2.87561	0.395745		3.08478	0.31482		3.06331	0.32052		3.29961	0.146374		3.15877	0.2989		3.34098	0.135182		2.41902	0.291515		2.79615	0.352751		3.0704	0.232692		3.13969	0.29223
60s vs ELF1b	0.564983	0.271964		0.189006	0.284741		0.842183	0.159102		0.187296	0.103195		0.820465	0.193611		0.119408	0.0974862		0.534956	0.160425		0.130732	0.122742		0.446904	0.296212		0.275215	0.370424
60s vs Fbox	0.170144	0.274604		0.303656	0.361613		0.162825	0.153936		0.28649	0.242406		0.438483	0.214351		0.29014	0.0635491		0.0897875	0.0644694		0.164094	0.143041		0.168411	0.307594		0.457827	0.44036
60s vs SUBI2	3.89804	0.815326		4.50687	1.11595		4.64945	0.687741		3.26516	1.28381		4.0769	0.45343		4.34237	0.664616		3.78381	0.239414		5.42941	0.428275		3.48132	0.819833		5.28796	0.337593
60s vs TUBa	0.869855	0.764723		1.07643	1.0591		1.74137	0.330717		1.0033	0.761805		1.92115	0.260061		1.98652	0.503038		0.18782	0.158855		0.218521	0.28659		1.21174	0.584706		2.55521	0.408849
60s vs TUBb	0.701658	0.379352	0.427445	0.773986	0.455247	0.511186	1.06285	0.303188	0.290159	0.693782	0.440943	0.485655	1.03064	0.37393	0.301535	0.981695	0.422522	0.353662	0.446482	0.26779	0.219578	0.446938	0.341753	0.257935	0.727772	0.316937	0.365302	1.20843	0.290731	0.34197
ABC vs CYP2	6.00045	0.291064		6.69638	0.399884		5.84304	0.179367		6.83606	0.517025		5.91493	0.257302		6.7073	0.249152		5.84375	0.158118		6.36458	0.27458		6.18715	0.274835		6.78593	0.235189
ABC vs 60s	2.3177	0.227341		2.38648	0.35021		2.14096	0.251713		2.19131	0.533277		2.23281	0.135345		2.3153	0.217095		2.36268	0.185795		2.66624	0.100227		2.36915	0.216437		2.46128	0.202627
ABC vs Act11	4.5112	0.397812		4.66801	0.42982		4.51103	0.149813		4.50738	0.233172		4.46501	0.330833		4.2828	0.404793		4.92504	0.181479		5.07098	0.188022		4.32444	0.389497		4.73365	0.318355
ABC vs IDE	1.93766	0.41102		1.95561	0.293449		1.45652	0.149278		1.72795	0.287806		1.73906	0.153034		1.74495	0.292502		2.17485	0.161153		2.09315	0.133675		2.10482	0.434333		1.89333	0.40747
ABC vs Act27	1.96665	0.355605		2.22891	0.670775		2.23621	0.141299		2.55551	0.488547		2.22755	0.27237		1.82599	1.00309		1.91861	0.0785214		3.06883	0.106414		1.781	0.391345		2.22705	0.538399
ABC vs CDPK	2.00987	0.6536		1.86886	0.593368		2.49087	0.191896		1.68004	0.668677		1.79642	0.661779		1.92365	0.556998		1.41861	0.58959		1.59147	0.484014		2.58053	0.316778		2.49741	0.300771
ABC vs ELF1a	5.21842	0.388883		5.5044	0.382258		5.2308	0.222425		5.52848	0.620537		5.40473	0.245589		5.66054	0.31538		4.79631	0.322647		5.47731	0.313046		5.45103	0.278458		5.6157	0.293977
ABC vs ELF1b	2.95241	0.256025		2.46076	0.493738		3.00472	0.212383		1.95603	0.555246		3.08302	0.134209		2.33062	0.188341		2.91932	0.242687		2.58417	0.16455		2.89919	0.273517		2.81124	0.340845
ABC vs Fbox	2.52234	0.385951		2.80614	0.395382		2.2345	0.19956		2.58918	0.266015		2.71349	0.281334		2.53977	0.317151		2.28198	0.225582		2.8945	0.099615		2.69112	0.365692		3.08711	0.342556
ABC vs SUBI2	1.25144	0.852211		1.94455	0.940329		2.46761	0.587744		0.899636	0.989403		1.80019	0.478524		1.97579	0.575881		1.4046	0.211918		2.75082	0.387275		0.720073	0.817107		2.79943	0.406182
ABC vs TUBa	3.41207	0.824386		3.81826	1.22395		3.92653	0.129829		3.36016	1.27979		4.1704	0.24176		4.3306	0.60287		2.28653	0.283238		2.67548	0.453614		3.7579	0.544329		5.04818	0.325377
ABC vs TUBb	2.99991	0.451615	0.457959	3.0654	0.848152	0.58511	3.26342	0.158693	0.2145	2.77645	1.08339	0.626907	3.36783	0.283202	0.289607	2.79387	1.08472	0.483998	2.86202	0.288983	0.244143	3.13695	0.471549	0.264715	2.88249	0.557307	0.40497	3.70357	0.221787	0.327794
Act11 vs CYP2	1.07593	0.408456		1.55918	0.46102		0.878196	0.239607		1.96064	0.352118		1.01818	0.281128		1.87778	0.171356		0.894175	0.209954		1.20956	0.422914		1.33824	0.41864		1.48705	0.365131
Act11 vs ABC	4.5112	0.397812		4.66801	0.42982		4.51103	0.149813		4.50738	0.233172		4.46501	0.330833		4.2828	0.404793		4.92504	0.181479		5.07098	0.188022		4.32444	0.389497		4.73365	0.318355
Act11 vs 60s	2.14729	0.442282		2.23955	0.379157		2.34267	0.256886		2.22809	0.335274		2.1945	0.424973		1.95614	0.279309		2.5532	0.15962		2.39878	0.193402		1.90908	0.425974		2.23616	0.417202
Act11 vs IDE	2.44744	0.601768		2.6818	0.366471		3.04304	0.196318		2.73006	0.400568		2.70469	0.36992		2.46336	0.564519		2.74109	0.189867		2.97542	0.0974016		2.04563	0.706697		2.80191	0.195232
Act11 vs Act27	2.49475	0.411616		2.27692	0.494205		2.27025	0.110212		1.84559	0.504175		2.22877	0.141614		2.06535	0.675957		3.00379	0.164558		1.99794	0.152574		2.4861	0.386466		2.35938	0.618002
Act11 vs CDPK	6.62942	0.76524		6.60813	0.744386		7.00806	0.237419		6.26224	0.780584		6.33309	0.940051		6.26033	0.741084		6.4436	0.725438		6.70418	0.635402		6.91234	0.643713		7.25797	0.193685
Act11 vs ELF1a	0.69233	0.413919		0.7016	0.455256		0.695644	0.178116		0.922831	0.438224		0.916541	0.177647		1.33714	0.272676		0.291606	0.20481		0.38869	0.351453		1.07143	0.340511		0.773446	0.39955
Act11 vs ELF1b	1.5171	0.380361		2.129	0.416052		1.48434	0.217821		2.43843	0.38424		1.36646	0.254962		1.94494	0.264692		1.97749	0.284027		2.46939	0.278285		1.39669	0.285119		1.90271	0.190486
Act11 vs Fbox	1.85015	0.620924		1.83704	0.256474		2.26738	0.114126		1.90264	0.169242		1.66204	0.502135		1.73644	0.139298		2.62864	0.185935		2.17443	0.128154		1.51028	0.547089		1.63606	0.0901762
Act11 vs SUBI2	6.08085	1.0753		6.84588	1.15815		7.03624	0.546783		5.65801	1.04574		6.29587	0.766463		6.34265	0.606277		6.3463	0.208918		7.83412	0.543971		5.41483	1.15979		7.55586	0.506276
Act11 vs TUBa	0.595369	0.973574		0.337983	1.03753		0.550875	0.198082		0.188608	1.09121		0.225249	0.241163		0.0490972	0.183927		2.59468	0.388441		2.28781	0.579745		0.457961	0.23071		0.19009	0.285039
Act11 vs TUBb	1.43343	0.435239	0.577207	1.30328	0.714513	0.576086	1.23797	0.145534	0.215893	1.23594	0.910331	0.553739	1.08588	0.156397	0.382274	1.09499	0.693095	0.416415	2.01989	0.367831	0.272573	1.81773	0.57665	0.345665	1.37228	0.270846	0.483754	0.973768	0.359803	0.328245
IDE vs CYP2	4.0055	0.411343		4.70432	0.493577		4.37525	0.240647		5.06975	0.563374		4.16663	0.250072		4.93201	0.297916		3.66132	0.164754		4.2575	0.360442		4.02141	0.420753		4.84211	0.343004
IDE vs ABC	1.93766	0.41102		1.95561	0.293449		1.45652	0.149278		1.72795	0.287806		1.73906	0.153034		1.74495	0.292502		2.17485	0.161153		2.09315	0.133675		2.10482	0.434333		1.89333	0.40747
IDE vs 60s	0.3002	0.280313		0.427359	0.316482		0.623329	0.297046		0.763228	0.301159		0.475939	0.12958		0.368895	0.436759		0.133004	0.143202		0.545251	0.162927		0.301949	0.201621		0.424287	0.393481
IDE vs Act11	2.44744	0.601768		2.6818	0.366471		3.04304	0.196318		2.73006	0.400568		2.70469	0.36992		2.46336	0.564519		2.74109	0.189867		2.97542	0.0974016		2.04563	0.706697		2.80191	0.195232
IDE vs Act27	0.284449	0.435319		0.367756	0.530548		0.745207	0.222088		0.56262	0.730046		0.362266	0.274506		0.780654	0.662361		0.124538	0.165364		0.966161	0.117285		0.301277	0.522573		0.19477	0.686955
IDE vs CDPK	4.06577	0.693501		3.89721	0.580515		3.95763	0.19847		3.52522	0.42454		3.62707	0.577292		3.75916	0.304506		3.69239	0.569527		3.71025	0.596916		4.73668	0.350484		4.4447	0.253857
IDE vs ELF1a	3.20452	0.542476		3.50246	0.520398		3.76325	0.248066		3.71491	0.82325		3.65385	0.268882		3.85763	0.567226		2.60732	0.306468		3.3667	0.388388		3.27586	0.461918		3.6524	0.526186
IDE vs ELF1b	0.858536	0.452149		0.604238	0.270292		1.52472	0.264323		0.742499	0.222236		1.332	0.1447		0.516683	0.315091		0.735325	0.147163		0.432834	0.2201		0.634575	0.430909		0.879335	0.165037
IDE vs Fbox	0.444495	0.350296		0.737429	0.359872		0.755668	0.181878		0.658922	0.497591		0.968871	0.164638		0.568948	0.512039		0.13781	0.086798		0.795204	0.0747558		0.518283	0.212505		1.15338	0.197077
IDE vs SUBI2	3.56886	0.668965		4.09984	1.01254		3.97316	0.52769		2.90049	0.752724		3.57999	0.48493		3.81192	0.443619		3.5948	0.229876		4.85287	0.475613		3.25274	0.77614		4.72752	0.588203
IDE vs TUBa	1.04927	0.982139		1.40994	1.2099		2.45711	0.199424		1.08203	1.29757		2.42563	0.163978		2.48841	0.687199		0.245503	0.164843		0.468563	0.445021		1.26732	0.7875		3.1139	0.241848
IDE vs TUBb	1.04539	0.51194	0.528436	1.13281	0.666978	0.551752	1.79164	0.202024	0.243938	1.17257	0.859081	0.596662	1.60089	0.310428	0.27433	1.19621	0.853227	0.494747	0.570847	0.287443	0.218038	0.861659	0.516824	0.299112	1.05447	0.43896	0.478699	1.71243	0.458609	0.371413
Act27 vs CYP2	3.64085	0.469338		3.91951	0.647183		3.17624	0.263675		3.83741	0.741614		3.27712	0.220923		3.98773	0.793601		3.9231	0.143838		3.28173	0.332978		3.89365	0.402457		3.95652	0.542805
Act27 vs ABC	1.96665	0.355605		2.22891	0.670775		2.23621	0.141299		2.55551	0.488547		2.22755	0.27237		1.82599	1.00309		1.91861	0.0785214		3.06883	0.106414		1.781	0.391345		2.22705	0.538399
Act27 vs 60s	0.320393	0.331271		0.396089	0.335112		0.149969	0.175122		0.616661	0.177429		0.171785	0.22455		0.420171	0.492763		0.393615	0.200582		0.378444	0.144569		0.318391	0.430045		0.380173	0.273999
Act27 vs Act11	2.49475	0.411616		2.27692	0.494205		2.27025	0.110212		1.84559	0.504175		2.22877	0.141614		2.06535	0.675957		3.00379	0.164558		1.99794	0.152574		2.4861	0.386466		2.35938	0.618002
Act27 vs IDE	0.284449	0.435319		0.367756	0.530548		0.745207	0.222088		0.56262	0.730046		0.362266	0.274506		0.780654	0.662361		0.124538	0.165364		0.966161	0.117285		0.301277	0.522573		0.19477	0.686955
Act27 vs CDPK	4.0689	0.774174		4.22728	0.85733		4.73585	0.179138		4.26246	1.13135		4.08341	0.822553		3.894	1.3898		3.41891	0.611309		4.70102	0.529876		4.38174	0.617255		4.75987	0.647299
Act27 vs ELF1a	3.19512	0.494533		3.08845	0.685552		2.98618	0.228138		2.91425	0.571878		3.16111	0.1764		3.47813	0.726702		2.86969	0.312612		2.389	0.349394		3.60131	0.462091		3.31986	0.357872
Act27 vs ELF1b	0.879561	0.38711		0.590976	0.370012		0.734505	0.219485		0.537335	0.374313		0.817951	0.186881		0.616105	0.462744		0.97527	0.252486		0.418647	0.214044		0.960591	0.477239		0.868034	0.186894
Act27 vs Fbox	0.322846	0.575936		0.389698	0.483296		0.106442	0.105839		0.230083	0.190868		0.337863	0.388781		0.621539	0.412927		0.243055	0.244127		0.105982	0.104067		0.565632	0.694947		0.906685	0.368461
Act27 vs SUBI2	3.48375	1.06948		4.43615	1.22368		4.74222	0.620858		3.58644	1.46902		4.0493	0.707082		4.02101	1.23521		3.33406	0.220662		5.83329	0.432395		2.85945	0.950514		5.08177	0.559887
Act27 vs TUBa	1.17466	0.758231		1.33405	1.21151		1.6788	0.172342		1.03286	0.814979		1.92256	0.202106		2.10135	0.754593		0.297263	0.263147		0.335515	0.374769		1.91283	0.517525		2.60854	0.798559
Act27 vs TUBb	0.979939	0.32788	0.532541	0.891332	0.574135	0.673612	1.01203	0.176604	0.2179	0.792652	0.507182	0.641783	1.12776	0.136355	0.312843	0.811047	0.466364	0.756343	0.919902	0.251144	0.242362	0.410863	0.218098	0.256372	1.01134	0.441407	0.524489	1.2977	0.487916	0.505587
CDPK vs CYP2	8.11638	0.778356		8.64239	0.697735		8.34068	0.249536		8.61273	0.807715		7.82369	0.635876		8.70052	0.459193		7.38085	0.567575		8.02091	0.377435		8.78352	0.438916		9.30159	0.30267
CDPK vs ABC	2.00987	0.6536		1.86886	0.593368		2.49087	0.191896		1.68004	0.668677		1.79642	0.661779		1.92365	0.556998		1.41861	0.58959		1.59147	0.484014		2.58053	0.316778		2.49741	0.300771
CDPK vs 60s	4.4215	0.675482		4.30432	0.766178		4.64661	0.263352		3.90611	1.07297		4.12725	0.557275		4.26794	0.720288		3.87611	0.626315		4.29757	0.512675		4.96573	0.380912		4.97274	0.371082
CDPK vs Act11	6.62942	0.76524		6.60813	0.744386		7.00806	0.237419		6.26224	0.780584		6.33309	0.940051		6.26033	0.741084		6.4436	0.725438		6.70418	0.635402		6.91234	0.643713		7.25797	0.193685
CDPK vs IDE	4.06577	0.693501		3.89721	0.580515		3.95763	0.19847		3.52522	0.42454		3.62707	0.577292		3.75916	0.304506		3.69239	0.569527		3.71025	0.596916		4.73668	0.350484		4.4447	0.253857
CDPK vs Act27	4.0689	0.774174		4.22728	0.85733		4.73585	0.179138		4.26246	1.13135		4.08341	0.822553		3.894	1.3898		3.41891	0.611309		4.70102	0.529876		4.38174	0.617255		4.75987	0.647299
CDPK vs ELF1a	7.32761	0.866981		7.43972	0.76725		7.72741	0.32178		7.26213	1.19453		7.29118	0.823746		7.62779	0.811889		6.34703	0.477143		7.1327	0.425022		8.04651	0.455581		8.12992	0.400641
CDPK vs ELF1b	5.0654	0.663955		4.37228	0.929657		5.50609	0.234516		3.66696	1.1178		4.96307	0.703691		4.2967	0.610056		4.45978	0.490425		4.21497	0.545434		5.49488	0.444653		5.34301	0.232787
CDPK vs Fbox	4.63517	0.738927		4.72403	0.820136		4.73562	0.243934		4.31033	0.896816		4.63539	0.455369		4.50639	0.725304		3.79919	0.622817		4.52412	0.539002		5.30402	0.369148		5.61868	0.190946
CDPK vs SUBI2	0.590409	0.676515		0.453652	0.435941		0.326624	0.326857		0.335913	0.389868		0.359659	0.291236		0.168693	0.220528		0.642097	0.253977		1.05401	0.377848		1.19867	0.717357		0.270719	0.314109
CDPK vs TUBa	5.51531	1.2447		5.7519	1.62421		6.42332	0.226134		5.08993	1.79568		6.06795	0.67104		6.32434	0.777711		3.82817	0.504413		4.34114	0.519097		6.34704	0.797903		7.56782	0.339572
CDPK vs TUBb	5.11345	0.840825	0.781022	5.0152	1.21047	0.835597	5.76035	0.25124	0.243689	4.51675	1.61693	0.991455	5.23388	0.858726	0.666553	4.85202	1.32202	0.719949	4.40478	0.506193	0.545393	4.79625	0.596296	0.511585	5.47789	0.812975	0.528806	6.21362	0.403164	0.329215
ELF1a vs CYP2	0.305015	0.385956		0.705815	0.372907		0.0847131	0.157863		0.702219	0.548072		0.133055	0.218171		0.42763	0.262359		1.01284	0.22067		0.869882	0.165444		0.206626	0.265662		0.543738	0.34767
ELF1a vs ABC	5.21842	0.388883		5.5044	0.382258		5.2308	0.222425		5.52848	0.620537		5.40473	0.245589		5.66054	0.31538		4.79631	0.322647		5.47731	0.313046		5.45103	0.278458		5.6157	0.293977
ELF1a vs 60s	2.87561	0.395745		3.08478	0.31482		3.06331	0.32052		3.29961	0.146374		3.15877	0.2989		3.34098	0.135182		2.41902	0.291515		2.79615	0.352751		3.0704	0.232692		3.13969	0.29223
ELF1a vs Act11	0.69233	0.413919		0.7016	0.455256		0.695644	0.178116		0.922831	0.438224		0.916541	0.177647		1.33714	0.272676		0.291606	0.20481		0.38869	0.351453		1.07143	0.340511		0.773446	0.39955
ELF1a vs IDE	3.20452	0.542476		3.50246	0.520398		3.76325	0.248066		3.71491	0.82325		3.65385	0.268882		3.85763	0.567226		2.60732	0.306468		3.3667	0.388388		3.27586	0.461918		3.6524	0.526186
ELF1a vs Act27	3.19512	0.494533		3.08845	0.685552		2.98618	0.228138		2.91425	0.571878		3.16111	0.1764		3.47813	0.726702		2.86969	0.312612		2.389	0.349394		3.60131	0.462091		3.31986	0.357872
ELF1a vs CDPK	7.32761	0.866981		7.43972	0.76725		7.72741	0.32178		7.26213	1.19453		7.29118	0.823746		7.62779	0.811889		6.34703	0.477143		7.1327	0.425022		8.04651	0.455581		8.12992	0.400641
ELF1a vs ELF1b	2.24151	0.342913		2.96548	0.426099		2.21306	0.206267		3.51508	0.127914		2.31877	0.157006		3.32012	0.261862		1.86085	0.235513		2.88412	0.271108		2.53693	0.210236		2.75414	0.471595
ELF1a vs Fbox	2.65502	0.365075		2.64678	0.438647		2.98896	0.140061		2.93737	0.368954		2.64627	0.415262		3.10222	0.198546		2.48766	0.341667		2.56691	0.345015		2.72198	0.3338		2.47804	0.446166
ELF1a vs SUBI2	6.82051	0.97249		7.7001	1.04308		7.76508	0.478615		6.65651	1.41225		7.24321	0.6826		7.70295	0.729838		6.21267	0.445021		8.26005	0.271139		6.5882	0.954944		8.43944	0.455901
ELF1a vs TUBa	1.60755	0.60774		1.00828	1.06129		1.29422	0.181583		1.81142	0.674301		1.20634	0.237698		1.16388	0.510587		2.49434	0.207176		2.75174	0.308061		1.60254	0.472666		0.421837	0.498982
ELF1a vs TUBb	2.15283	0.475148	0.520988	2.22227	0.618777	0.590528	1.96258	0.150646	0.236173	2.47466	0.496769	0.618587	2.02217	0.184034	0.323828	2.5002	0.863511	0.471313	1.92053	0.196929	0.296848	2.29763	0.242087	0.315242	2.45969	0.561469	0.419169	1.89699	0.242299	0.394422
ELF1b vs CYP2	3.023	0.359334		4.15332	0.539377		2.82979	0.13968		4.78609	0.457699		2.81874	0.297431		4.36787	0.217794		2.91157	0.161987		3.77015	0.287344		3.26075	0.366554		3.94634	0.305327
ELF1b vs ABC	2.95241	0.256025		2.46076	0.493738		3.00472	0.212383		1.95603	0.555246		3.08302	0.134209		2.33062	0.188341		2.91932	0.242687		2.58417	0.16455		2.89919	0.273517		2.81124	0.340845
ELF1b vs 60s	0.564983	0.271964		0.189006	0.284741		0.842183	0.159102		0.187296	0.103195		0.820465	0.193611		0.119408	0.0974862		0.534956	0.160425		0.130732	0.122742		0.446904	0.296212		0.275215	0.370424
ELF1b vs Act11	1.5171	0.380361		2.129	0.416052		1.48434	0.217821		2.43843	0.38424		1.36646	0.254962		1.94494	0.264692		1.97749	0.284027		2.46939	0.278285		1.39669	0.285119		1.90271	0.190486
ELF1b vs IDE	0.858536	0.452149		0.604238	0.270292		1.52472	0.264323		0.742499	0.222236		1.332	0.1447		0.516683	0.315091		0.735325	0.147163		0.432834	0.2201		0.634575	0.430909		0.879335	0.165037
ELF1b vs Act27	0.879561	0.38711		0.590976	0.370012		0.734505	0.219485		0.537335	0.374313		0.817951	0.186881		0.616105	0.462744		0.97527	0.252486		0.418647	0.214044		0.960591	0.477239		0.868034	0.186894
ELF1b vs CDPK	5.0654	0.663955		4.37228	0.929657		5.50609	0.234516		3.66696	1.1178		4.96307	0.703691		4.2967	0.610056		4.45978	0.490425		4.21497	0.545434		5.49488	0.444653		5.34301	0.232787
ELF1b vs ELF1a	2.24151	0.342913		2.96548	0.426099		2.21306	0.206267		3.51508	0.127914		2.31877	0.157006		3.32012	0.261862		1.86085	0.235513		2.88412	0.271108		2.53693	0.210236		2.75414	0.471595
ELF1b vs Fbox	0.30014	0.303855		0.264146	0.236835		0.747476	0.193236		0.461852	0.312752		0.24626	0.266223		0.236728	0.132427		0.614191	0.166555		0.275658	0.159039		0.173315	0.23598		0.239497	0.146826
ELF1b vs SUBI2	4.50133	1.00147		4.54976	1.29224		5.52143	0.624238		3.01568	1.33038		4.91913	0.566675		4.3702	0.561986		4.33865	0.329869		5.35418	0.381028		3.97338	1.03148		5.63496	0.539434
ELF1b vs TUBa	0.688401	0.373666		1.12632	0.883063		0.885242	0.227423		1.36266	0.732843		1.08067	0.15331		1.98236	0.454204		0.568737	0.262458		0.257265	0.30073		0.572236	0.429058		2.21637	0.221841
ELF1b vs TUBb	0.229364	0.252109	0.420409	0.665695	0.411965	0.546172	0.250997	0.155061	0.237794	0.662466	0.531654	0.520856	0.300782	0.128067	0.265564	1.04079	0.366085	0.327731	0.134149	0.20411	0.244809	0.536792	0.302862	0.270605	0.307723	0.303531	0.398708	0.78295	0.379535	0.295919
Fbox vs CYP2	3.08885	0.444232		3.46008	0.47297		3.17636	0.232059		3.88401	0.395115		2.77534	0.355569		3.62485	0.141746		3.54605	0.213957		3.45939	0.317041		2.99946	0.398348		3.14787	0.406997
Fbox vs ABC	2.52234	0.385951		2.80614	0.395382		2.2345	0.19956		2.58918	0.266015		2.71349	0.281334		2.53977	0.317151		2.28198	0.225582		2.8945	0.099615		2.69112	0.365692		3.08711	0.342556
Fbox vs 60s	0.170144	0.274604		0.303656	0.361613		0.162825	0.153936		0.28649	0.242406		0.438483	0.214351		0.29014	0.0635491		0.0897875	0.0644694		0.164094	0.143041		0.168411	0.307594		0.457827	0.44036
Fbox vs Act11	1.85015	0.620924		1.83704	0.256474		2.26738	0.114126		1.90264	0.169242		1.66204	0.502135		1.73644	0.139298		2.62864	0.185935		2.17443	0.128154		1.51028	0.547089		1.63606	0.0901762
Fbox vs IDE	0.444495	0.350296		0.737429	0.359872		0.755668	0.181878		0.658922	0.497591		0.968871	0.164638		0.568948	0.512039		0.13781	0.086798		0.795204	0.0747558		0.518283	0.212505		1.15338	0.197077
Fbox vs Act27	0.322846	0.575936		0.389698	0.483296		0.106442	0.105839		0.230083	0.190868		0.337863	0.388781		0.621539	0.412927		0.243055	0.244127		0.105982	0.104067		0.565632	0.694947		0.906685	0.368461
Fbox vs CDPK	4.63517	0.738927		4.72403	0.820136		4.73562	0.243934		4.31033	0.896816		4.63539	0.455369		4.50639	0.725304		3.79919	0.622817		4.52412	0.539002		5.30402	0.369148		5.61868	0.190946
Fbox vs ELF1a	2.65502	0.365075		2.64678	0.438647		2.98896	0.140061		2.93737	0.368954		2.64627	0.415262		3.10222	0.198546		2.48766	0.341667		2.56691	0.345015		2.72198	0.3338		2.47804	0.446166
Fbox vs ELF1b	0.30014	0.303855		0.264146	0.236835		0.747476	0.193236		0.461852	0.312752		0.24626	0.266223		0.236728	0.132427		0.614191	0.166555		0.275658	0.159039		0.173315	0.23598		0.239497	0.146826
Fbox vs SUBI2	4.11943	0.832171		4.9346	1.19017		4.76136	0.500127		3.67425	1.17592		4.57021	0.474606		4.58461	0.646741		3.70423	0.266471		5.65831	0.431844		3.805	0.904239		5.90927	0.540195
Fbox vs TUBa	0.640885	0.640206		1.01431	0.786536		1.67216	0.208503		1.03908	0.669077		1.42201	0.269977		1.76815	0.402701		0.171494	0.220862		0.268785	0.307881		0.708989	0.557027		1.92584	0.331363
Fbox vs TUBb	0.506494	0.357832	0.490834	0.544824	0.336567	0.511542	1.01097	0.158094	0.202613	0.85404	0.261348	0.453842	0.419171	0.399073	0.348943	0.868461	0.229309	0.326812	0.602802	0.245398	0.240387	0.455938	0.209346	0.238233	0.446382	0.395479	0.443487	0.439817	0.364204	0.322111
SUBI2 vs CUP2	7.28676	0.799299		8.54312	0.858542		7.95001	0.599601		7.68589	0.934529		7.37134	0.579942		8.2386	0.540869		7.2625	0.265105		9.1465	0.211008		6.89355	0.831529		9.10106	0.383166
SUBI2 vs ABC	1.25144	0.852211		1.94455	0.940329		2.46761	0.587744		0.899636	0.989403		1.80019	0.478524		1.97579	0.575881		1.4046	0.211918		2.75082	0.387275		0.720073	0.817107		2.79943	0.406182
SUBI2 vs 60s	3.89804	0.815326		4.50687	1.11595		4.64945	0.687741		3.26516	1.28381		4.0769	0.45343		4.34237	0.664616		3.78381	0.239414		5.42941	0.428275		3.48132	0.819833		5.28796	0.337593
SUBI2 vs Act11	6.08085	1.0753		6.84588	1.15815		7.03624	0.546783		5.65801	1.04574		6.29587	0.766463		6.34265	0.606277		6.3463	0.208918		7.83412	0.543971		5.41483	1.15979		7.55586	0.506276
SUBI2 vs IDE	3.56886	0.668965		4.09984	1.01254		3.97316	0.52769		2.90049	0.752724		3.57999	0.48493		3.81192	0.443619		3.5948	0.229876		4.85287	0.475613		3.25274	0.77614		4.72752	0.588203
SUBI2 vs Act27	3.48375	1.06948		4.43615	1.22368		4.74222	0.620858		3.58644	1.46902		4.0493	0.707082		4.02101	1.23521		3.33406	0.220662		5.83329	0.432395		2.85945	0.950514		5.08177	0.559887
SUBI2 vs CDPK	0.590409	0.676515		0.453652	0.435941		0.326624	0.326857		0.335913	0.389868		0.359659	0.291236		0.168693	0.220528		0.642097	0.253977		1.05401	0.377848		1.19867	0.717357		0.270719	0.314109
SUBI2 vs ELF1a	6.82051	0.97249		7.7001	1.04308		7.76508	0.478615		6.65651	1.41225		7.24321	0.6826		7.70295	0.729838		6.21267	0.445021		8.26005	0.271139		6.5882	0.954944		8.43944	0.455901
SUBI2 vs ELF1b	4.50133	1.00147		4.54976	1.29224		5.52143	0.624238		3.01568	1.33038		4.91913	0.566675		4.3702	0.561986		4.33865	0.329869		5.35418	0.381028		3.97338	1.03148		5.63496	0.539434
SUBI2 vs Fbox	4.11943	0.832171		4.9346	1.19017		4.76136	0.500127		3.67425	1.17592		4.57021	0.474606		4.58461	0.646741		3.70423	0.266471		5.65831	0.431844		3.805	0.904239		5.90927	0.540195
SUBI2 vs TUBa	4.97835	1.40042		6.02162	1.66813		6.44877	0.549955		4.44064	1.93366		6.01215	0.61549		6.41776	0.556759		3.70568	0.385026		5.48351	0.32193		4.82161	1.27496		7.86648	0.577807
SUBI2 vs TUBb	4.5168	1.18188	0.94546	5.23673	1.40993	1.11239	5.79075	0.479513	0.544143	3.85909	1.78063	1.20816	5.19853	0.699452	0.566703	4.98957	1.08738	0.655809	4.27653	0.421077	0.289778	5.94309	0.368221	0.385879	3.9135	1.27894	0.959735	6.52003	0.498675	0.475619
TUBa vs CYP2	2.35596	0.791838		2.47719	1.01397		1.91091	0.157538		3.04757	1.04007		1.70422	0.325166		2.3022	0.430782		3.53555	0.205479		3.64578	0.268463		2.32287	0.591392		1.70975	0.272799
TUBa vs ABC	3.41207	0.824386		3.81826	1.22395		3.92653	0.129829		3.36016	1.27979		4.1704	0.24176		4.3306	0.60287		2.28653	0.283238		2.67548	0.453614		3.7579	0.544329		5.04818	0.325377
TUBa vs 60s	0.869855	0.764723		1.07643	1.0591		1.74137	0.330717		1.0033	0.761805		1.92115	0.260061		1.98652	0.503038		0.18782	0.158855		0.218521	0.28659		1.21174	0.584706		2.55521	0.408849
TUBa vs Act11	0.595369	0.973574		0.337983	1.03753		0.550875	0.198082		0.188608	1.09121		0.225249	0.241163		0.0490972	0.183927		2.59468	0.388441		2.28781	0.579745		0.457961	0.23071		0.19009	0.285039
TUBa vs IDE	1.04927	0.982139		1.40994	1.2099		2.45711	0.199424		1.08203	1.29757		2.42563	0.163978		2.48841	0.687199		0.245503	0.164843		0.468563	0.445021		1.26732	0.7875		3.1139	0.241848
TUBa vs Act27	1.17466	0.758231		1.33405	1.21151		1.6788	0.172342		1.03286	0.814979		1.92256	0.202106		2.10135	0.754593		0.297263	0.263147		0.335515	0.374769		1.91283	0.517525		2.60854	0.798559
TUBa vs CDPK	5.51531	1.2447		5.7519	1.62421		6.42332	0.226134		5.08993	1.79568		6.06795	0.67104		6.32434	0.777711		3.82817	0.504413		4.34114	0.519097		6.34704	0.797903		7.56782	0.339572
TUBa vs ELF1a	1.60755	0.60774		1.00828	1.06129		1.29422	0.181583		1.81142	0.674301		1.20634	0.237698		1.16388	0.510587		2.49434	0.207176		2.75174	0.308061		1.60254	0.472666		0.421837	0.498982
TUBa vs ELF1b	0.688401	0.373666		1.12632	0.883063		0.885242	0.227423		1.36266	0.732843		1.08067	0.15331		1.98236	0.454204		0.568737	0.262458		0.257265	0.30073		0.572236	0.429058		2.21637	0.221841
TUBa vs Fbox	0.640885	0.640206		1.01431	0.786536		1.67216	0.208503		1.03908	0.669077		1.42201	0.269977		1.76815	0.402701		0.171494	0.220862		0.268785	0.307881		0.708989	0.557027		1.92584	0.331363
TUBa vs SUBI2	4.97835	1.40042		6.02162	1.66813		6.44877	0.549955		4.44064	1.93366		6.01215	0.61549		6.41776	0.556759		3.70568	0.385026		5.48351	0.32193		4.82161	1.27496		7.86648	0.577807
TUBa vs TUBb	0.696796	0.261519	0.801929	0.86997	0.570919	1.11251	0.646724	0.140244	0.226814	0.484302	0.268289	1.02994	0.766517	0.215721	0.299789	1.19283	0.606135	0.539209	0.443428	0.29071	0.277887	0.499605	0.239645	0.367129	0.822589	0.236485	0.585355	1.28093	0.36932	0.38928
TUBb vs CYP2	2.57911	0.552239		3.02484	0.726651		2.14756	0.240257		3.34918	0.900351		2.13459	0.238135		3.0474	0.829756		2.96122	0.220589		3.18237	0.286607		2.73207	0.620666		2.55156	0.306419
TUBb vs ABC	2.99991	0.451615		3.0654	0.848152		3.26342	0.158693		2.77645	1.08339		3.36783	0.283202		2.79387	1.08472		2.86202	0.288983		3.13695	0.471549		2.88249	0.557307		3.70357	0.221787
TUBb vs 60s	0.701658	0.379352		0.773986	0.455247		1.06285	0.303188		0.693782	0.440943		1.03064	0.37393		0.981695	0.422522		0.446482	0.26779		0.446938	0.341753		0.727772	0.316937		1.20843	0.290731
TUBb vs Act11	1.43343	0.435239		1.30328	0.714513		1.23797	0.145534		1.23594	0.910331		1.08588	0.156397		1.09499	0.693095		2.01989	0.367831		1.81773	0.57665		1.37228	0.270846		0.973768	0.359803
TUBb vs IDE	1.04539	0.51194		1.13281	0.666978		1.79164	0.202024		1.17257	0.859081		1.60089	0.310428		1.19621	0.853227		0.570847	0.287443		0.861659	0.516824		1.05447	0.43896		1.71243	0.458609
TUBb vs Act27	0.979939	0.32788		0.891332	0.574135		1.01203	0.176604		0.792652	0.507182		1.12776	0.136355		0.811047	0.466364		0.919902	0.251144		0.410863	0.218098		1.01134	0.441407		1.2977	0.487916
TUBb vs CDPK	5.11345	0.840825		5.0152	1.21047		5.76035	0.25124		4.51675	1.61693		5.23388	0.858726		4.85202	1.32202		4.40478	0.506193		4.79625	0.596296		5.47789	0.812975		6.21362	0.403164
TUBb vs ELF1a	2.15283	0.475148		2.22227	0.618777		1.96258	0.150646		2.47466	0.496769		2.02217	0.184034		2.5002	0.863511		1.92053	0.196929		2.29763	0.242087		2.45969	0.561469		1.89699	0.242299
TUBb vs ELF1b	0.229364	0.252109		0.665695	0.411965		0.250997	0.155061		0.662466	0.531654		0.300782	0.128067		1.04079	0.366085		0.134149	0.20411		0.536792	0.302862		0.307723	0.303531		0.78295	0.379535
TUBb vs Fbox	0.640885	0.640206		1.01431	0.786536		1.67216	0.208503		1.03908	0.669077		1.42201	0.269977		1.76815	0.402701		0.171494	0.220862		0.268785	0.307881		0.708989	0.557027		1.92584	0.331363
TUBb vs SUBI2	4.5168	1.18188		5.23673	1.40993		5.79075	0.479513		3.85909	1.78063		5.19853	0.699452		4.98957	1.08738		4.27653	0.421077		5.94309	0.368221		3.9135	1.27894		6.52003	0.498675
TUBb vs TUBa	0.696796	0.261519	0.52583	0.86997	0.570919	0.749522	0.646724	0.140244	0.217626	0.484302	0.268289	0.83872	0.766517	0.215721	0.321202	1.19283	0.606135	0.749794	0.443428	0.29071	0.293638	0.499605	0.239645	0.372373	0.822589	0.236485	0.533045	1.28093	0.36932	0.362468
